# Supplementary material for: A k-mer-based method for the identification of phenotype-associated genomic biomarkers and predicting phenotypes of sequenced bacteria
Source: PLoS Comput Biol. 2018 Oct 22;14(10):e1006434. doi: 10.1371/journal.pcbi.1006434 (PMC6211763; doi:10.1371/journal.pcbi.1006434)
Supplement: S2 Table — (XLSX) [file pcbi.1006434.s005.xlsx]

## Sheet: P_aeruginosa
* denotes strains used in model training
ciprofloxacin resistant (MIC > 0.5 mg/L)
ciprofloxacin sensitive (MIC <= 0.5 mg/L)
											k-mers in the model
					Strain name	Accession number	MIC ciprofloxacin		Predicted MIC	Predicted phenotype (binary)	gyrA c.C248>T (Thr83Ile)	parC c.C260>T (Ser87Leu)
					6B7	SAMN09478170	2		10.251	1*
					PA2_B6	SAMN09478171
					5I3	SAMN09478169	32		31.487*	1*
					PA3_H8	SAMN09478172	12		3.267*	1*
					6F4	SAMN09478168	0.064		0.098*	0*
					PA4_A1	SAMN09478173	0.064		0.082*	0*
					PA4_C4	SAMN09478174
					PA2_A4	SAMN09478164	0.125		0.086*	0*
					PA3_H11	SAMN09478166	0.19		0.108*	0
					6G5	SAMN09478165	0.125		0.089*	0*
					6G2	SAMN09478167	0.064		0.111*	0*
					PA2_H8	SAMN09478162	0.125		0.096	0*
					PA3_A9	SAMN09478163	2		0.301	1*
					6D8	SAMN09478161				*
					PA2_C9	SAMN09478160	0.125		0.16*	0*
					PA4_E2	SAMN09478096	0.125		0.155*	0*
					6F9	SAMN09478003	2		1.036*	1*
					PA3_B5	SAMN09478147	0.125		0.207*	0*
					PA2_A9	SAMN09478148	0.19		0.165*	0
					PA4_E1	SAMN09478090	0.19		0.117	0*
					PA2_H12	SAMN09478089	0.125		0.104*	0
					PA2_H6	SAMN09478088	0.125		0.132*	0*
					PA2_G9	SAMN09478094
					PA3_A10	SAMN09478093	0.064		0.095*	0*
					6G1	SAMN09478095	0.125		0.095*	0*
					PA2_B8	SAMN09478142	0.5		0.515	0*
					PA2_F4	SAMN09478141	32		18.197*	1*
					6E1	SAMN09478140
					PA3_C9	SAMN09478138	0.5		0.412*	0*
					PA3_B8	SAMN09478139	0.38		0.471*	0*
					PA2_A3	SAMN09478135	0.125		0.155	0*
					PA2_C7	SAMN09478132	0.25		0.443*	0*
					PA2_D3	SAMN09478136	0.19		0.29*	0*
					PA2_D7	SAMN09478133	0.5		0.258*	0*
					PA2_E7	SAMN09478134	1		0.348*	0*
					PA2_B3	SAMN09478137	0.19		0.175*	0*
					PA4_A2	SAMN09478131	0.125		0.168*	0*
					PA4_A5	SAMN09478127	0.125		0.191*	0
					6F7	SAMN09478091	0.25		0.073	0
					PA3_F4	SAMN09478092	0.125		0.111*	0*
					PA4_B1	SAMN09478045
					PA4_G1	SAMN09478046	>32		5.281	1*
					PA2_D10	SAMN09478044	2		6.858	1
					PA4_D2	SAMN09478043	0.38		0.357*	0*
					7P1	SAMN09478047	0.125		0.12*	0*
					PA3_A4	SAMN09478048	0.064		0.105*	0*
					PA2_D4	SAMN09478157	0.047		0.043*	0
					PA3_F11	SAMN09478159
					PA3_F11	SAMN09478158	0.125		0.184*	0*
					PA4_D5	SAMN09478054
					PA4_C5	SAMN09478053
					PA2_F9	SAMN09478052	32		30.434*	1*
					PA4_B5	SAMN09478055
					PA2_H1	SAMN09478144	0.125		0.139*	0*
					PA3_E2	SAMN09478050
					PA3_E6	SAMN09478051
					7D2	SAMN09478083	32		1.772*	1*
					7D1	SAMN09478085	32		1.772	1*
					1D4	SAMN09478084	0.064		1.356*	1*
					PA3_A1	SAMN09478082	32		1.772	1*
					PA3_B1	SAMN09478086	32		1.772	1*
					PA4_H1	SAMN09478130	0.19		0.281*	0*
					PA3_D5	SAMN09478100	32		0.848	1*
					PA4_F1	SAMN09478101	0.125		0.158	0*
					PA2_F5	SAMN09478115
					PA3_D10	SAMN09478116	0.125		0.143*	0
					PA3_H5	SAMN09478114	1		0.749*	0*
					PA4_D4	SAMN09478113	0.125		0.156*	0
					6F7	SAMN09478103	0.094		0.099*	0*
					PA2_F8	SAMN09478102	0.125		0.18*	0*
					PA4_C1	SAMN09478097	0.19		0.248*	0*
					PA3_B10	SAMN09478105	0.094		0.142*	0*
					PA2_H5	SAMN09478104
					5B7	SAMN09478129	1		0.726	0*
					6D7	SAMN09478128				*
					PA4_D1	SAMN09478146	0.19		0.233*	0*
					1P4	SAMN09478143	0.25		0.244*	0*
					PA3_A8	SAMN09478087	2		0.915*	0
					PA3_D6	SAMN09478108	1		0.292	0
					PA2_A1	SAMN09478109	0.19		0.057	0*
					PA2_F6	SAMN09478107	0.125		0.143*	0*
					1C9	SAMN09478049	0.25		1.514	0*
					PA2_A10	SAMN09478112	0.125		0.246*	0*
					PA2_C10	SAMN09478111	32		2.104*	0*
					PA2_B10	SAMN09478110	0.125		0.327*	0
					5H6	SAMN09478126	1.5		0.52*	0*
					PA3_E7	SAMN09478125	0.5		0.537	0*
					6A1	SAMN09478124	32		10.113*	1*
					PA3_E11	SAMN09478117
					PA2_G5	SAMN09478118
					6B9	SAMN09478119	16		7.052*	1
					PA2_B1	SAMN09478120	0.125		0.233*	0*
					PA3_F8	SAMN09478121	16		7.052	1*
					PA4_C2	SAMN09478122	1		0.699*	1
					PA3_E8	SAMN09478123	0.5		0.562*	0
					PA2_B4	SAMN09478098	0.094		0.156	0*
					PA4_G2	SAMN09478099	0.125		0.12*	0*
					PA2_A7	SAMN09478056	0.19		0.265*	0*
					PA2_C4	SAMN09478001	0.125		0.175*	0*
					6F1	SAMN09478002	0.19		0.303*	0*
					PA2_C3	SAMN09478078	0.094		0.127*	0*
					6D6	SAMN09478081				*
					PA2_E1	SAMN09478080	0.19		0.172*	0*
					PA3_F3	SAMN09478079	0.25		0.174	0*
					PA2_F1	SAMN09478145	0.19		0.259*	0
					PA2_G8	SAMN09478039	0.125		0.162*	0*
					5F7	SAMN09478106	0.75		0.625*	0
					PA4_B2	SAMN09478037	0.094		0.113*	0*
					PA4_F4	SAMN09478038	0.094		0.087*	0
					6E8	SAMN09478040	0.094		0.159*	0*
					PA3_G3	SAMN09478041	4		0.317	0*
					PA3_C4	SAMN09478042	4		4.64	1
					PA2_A6	SAMN09478017
					PA3_A3	SAMN09478018
					PA3_A5	SAMN09478016	0.25		0.534*	0*
					1D3a	SAMN09478020	32		1.608*	0*
					PA3_H2	SAMN09478019	0.19		0.215*	0*
					5E7	SAMN09478015	32		0.645	0*
					5G7	SAMN09478013
					6B5	SAMN09478012	0.094		0.381*	0*
					5C6	SAMN09478032	0.19		0.294*	0*
					1D6	SAMN09478005	32		0.867*	0*
					PA2_E8	SAMN09478004	0.25		0.235*	0*
					1D3b	SAMN09478006	0.19		0.254*	0*
					PA3_F6	SAMN09478022	0.125		0.279*	0*
					5H2	SAMN09478014	0.064		0.118*	0*
					6F3	SAMN09478021	0.19		0.167*	0*
					PA3_G6	SAMN09478010	0.19		0.148*	0*
					PA3_H9	SAMN09478008	0.5		0.355*	0
					PA3_A11	SAMN09478007	4		6.509*	1*
					PA3_G4	SAMN09478011	0.19		0.243*	0*
					PA3_C6	SAMN09478028
					PA3_G2	SAMN09478009	0.125		0.355*	0
					PA2_H9	SAMN09478025
					PA3_B6	SAMN09478024	0.125		0.645	0*
					PA3_F10	SAMN09478023	0.38		0.225*	0*
					PA2_C6	SAMN09478027	0.064		0.108*	0*
					PA2_G12	SAMN09478026	0.125		0.34*	0
					PA3_C2	SAMN09478030	0.25		0.619*	0*
					6E9	SAMN09478031	0.19		0.386	0*
					PA3_E10	SAMN09478033	0.125		0.198*	0*
					PA3_A6	SAMN09478035	0.25		0.638*	0*
					PA2_C5	SAMN09478034
					PA3_H4	SAMN09478036	24		1.247*	0*
					PA3_E5	SAMN09478029	0.125		0.204	0*
					PA3_G5
					PA2_B7	SAMN09478000	32		8.899*	1*
					PA2_H4	SAMN09477999	0.25		0.537*	0*
					5I6	SAMN09477998	1		0.873	1*
					6E5	SAMN09477997	0.25		0.187*	0
					PA4_A4	SAMN09477956	0.125		0.166*	0
					PA4_B4	SAMN09477954
					PA4_H3	SAMN09477955
					5D7	SAMN09477953	0.5		0.151	0
					PA4_B3	SAMN09477952	0.19		0.196*	0
					PA4_H2	SAMN09477951	0.125		0.14	0*
					PA4_H4	SAMN09477950	0.19		0.218*	0
					PA2_F7	SAMN09477949	0.064		0.098*	0*
					PA2_G7	SAMN09477948	0.125		0.092*	0*
					PA4_G4	SAMN09477957	>32		0.672	1*
					PA4_E4	SAMN09477938	0.19		0.33*	0*
					PA2_E4	SAMN09477940	0.125		0.105*	0*
					PA2_G4	SAMN09477939	0.25		0.337*	0
					PA3_F2	SAMN09477947
					PA2_B9	SAMN09477941	0.125		0.398	1*
					PA4_C3	SAMN09477946	0.19		0.645	1*
					PA4_D3	SAMN09477943	0.125		0.645*	1*
					PA4_E3	SAMN09477945	0.125		0.645*	1*
					PA4_F3	SAMN09477942	0.094		0.645	1*
					PA4_G3	SAMN09477944	0.125		0.645*	1
					PA3_G10	SAMN09477993	1		0.839*	1*
					PA2_A5	SAMN09477994
					PA2_D9	SAMN09477995	0.125		0.18*	0
					PA3_C8	SAMN09477958	0.125		0.269	0*
					PA3_E1	SAMN09477959	0.125		0.256	0*
					PA2_C8	SAMN09477960	0.125		0.142	0
					PA2_D2	SAMN09477961	0.125		0.273	0*
					PA3_C1	SAMN09477963	32		18.947*	1*
					PA3_G11	SAMN09477962
					PA3_D4	SAMN09477992				*
					PA2_G6	SAMN09477996	32		17.776*	1
					PA3_B4	SAMN09477987	0.5		8.884	1*
					PA3_H3	SAMN09477986	32		8.884	1*
					PA3_A7	SAMN09477985	8		12.26*	1*
					PA3_G1	SAMN09477988	32		12.26*	1*
					PA3_B2	SAMN09477990	1		1.403*	1*
					5C3	SAMN09477989	2		1.415*	1*
					6D9	SAMN09477991				*
					1P3	SAMN09477983	0.094		0.15*	0*
					7P3	SAMN09477984	0.125		0.121*	0*
					PA3_F5	SAMN09477982	32		26.026*	1*
					PA3_H6	SAMN09477978				*
					PA2_F2	SAMN09477979	32		26.026*	1
					PA2_E2	SAMN09477980	32		26.026	1*
					PA2_G1	SAMN09477981	>32		26.026	1*
					PA2_F3	SAMN09477966	0.25		0.346*	0
					PA2_E6	SAMN09477965	0.25		0.166	0*
					PA4_F2	SAMN09477964	0.094		0.271	0*
					PA2_D1	SAMN09477967	0.125		0.224*	0
					PA3_G8	SAMN09477968	32		21.599	1*
					5D4	SAMN09477969	1		13.438	1*
					PA3_B3	SAMN09477970	0.25		0.643*	0*
					PA3_E4	SAMN09477971	32		0.575	0*
					PA2_C2	SAMN09477974	0.125		0.124*	0*
					PA2_A2	SAMN09477973	0.125		0.097*	0*
					PA2_D6	SAMN09477972	0.5		0.302	0
					PA2_B2	SAMN09477975	0.125		0.173*	1
					PA2_B5	SAMN09477976
					PA3_H10	SAMN09477977	0.064		0.189*	0*
					PA2_A8	SAMN09478062	0.25		0.525*	1*
					PA2_E3	SAMN09478061	0.38		0.899*	1
					PA3_B7	SAMN09478060	8		1.907*	1
					PA2_G3	SAMN09478059	0.125		0.262*	1*
					5B8	SAMN09478058	0.125		0.898*	1
					PA3_G7	SAMN09478057	32		4.418*	1*
					PA3_D8	SAMN09478063	0.5		0.688*	1
					6B1	SAMN09478064	16		21.461*	1*
					PA3_D2	SAMN09478073	32		21.461*	1
					PA3_G9	SAMN09478065	16		12.235*	1
					PA2_H3	SAMN09478074	32		12.358	1*
					PA3_D3	SAMN09478077	16		14.921*	1*
					PA3_H7	SAMN09478075	12		12.358*	1*
					PA3_D1	SAMN09478151	4		12.358*	1*
					PA3_C3	SAMN09478072	6		12.358*	1*
					PA2_E9	SAMN09478067	32		14.263*	1
					PA2_E5	SAMN09478068
					PA3_C10	SAMN09478071	4		8.617*	1
					PA3_F9	SAMN09478066	32		15.926*	1
					PA3_C5	SAMN09478070	32		16.894*	1*
					PA3_D7	SAMN09478069	8		12.358*	1*
					6D1	SAMN09478156				*
					6E7	SAMN09478152	12		28.835*	1
					PA3_C7	SAMN09478153	32		56.533*	1*
					PA3_A2	SAMN09478154	32		30.506*	1
					PA3_F7	SAMN09478155	32		42.098*	1*
					PA2_F12	SAMN09478150	32		6.38*	1*
					PA3_D11	SAMN09478151
					PA2_E12	SAMN09478149

## Sheet: K_pneumoniae
* denotes strains used in model training
									colibactin		allantoinase	kvg	mrk	aerobactin		yersiniabactin
					SRA database Run ID			predicted phenotype (invasive/infectious = 1, carrier = 0)	clbQ	clbO	ylbF	kvgS	mrkB	iucB	iucC	irp1	irp2	fyuA	ybtQ	ybtX	ybtP	rmpA2	wzi
					ERR024832	infection		1*
					ERR024831	infection		1
					ERR025557	carrier		0
					ERR025101	invasive		1*
					ERR025100	invasive		1
					ERR025589	invasive		1*
					ERR025994	invasive		1*
					ERR025527	infection		1*
					ERR025572	invasive		1
					ERR025550	carrier		1
					ERR025482	infection		0*
					ERR025558	carrier		0*
					ERR024833	infection		1*
					ERR025655	invasive		1*
					ERR025503	carrier		0*
					ERR025639	infection		1
					ERR025502	carrier		0
					ERR025505	carrier		0*
					ERR025592	infection		1*
					ERR025626	infection		1*
					ERR025570	invasive		1*
					ERR025116	infection		1*
					ERR025638	invasive		1*
					ERR025563	carrier		0
					ERR025989	infection		1*
					ERR025628	invasive		1*
					ERR024851	infection		1*
					ERR025981	infection		1
					ERR024844	infection		1*
					ERR025535	invasive		1
					ERR025566	invasive		1*
					ERR025574	invasive		1*
					ERR025112	infection		1*
					ERR025119	infection		1*
					ERR025576	infection		1*
					ERR025472	invasive		1*
					ERR025571	invasive		1*
					ERR025470	invasive		1*
					ERR025468	invasive		1*
					ERR025654	invasive		1*
					ERR025673	infection		1
					ERR025115	invasive		1*
					ERR024843	infection		1*
					ERR025117	invasive		1*
					ERR025111	invasive		1*
					ERR025658	invasive		1
					ERR025659	invasive		1*
					ERR025668	invasive		1*
					ERR024845	infection		1
					ERR024848	infection		1*
					ERR025489	carrier		0*
					ERR025646	invasive		1*
					ERR025677	invasive		1*
					ERR024839	infection		1*
					ERR025553	carrier		0*
					ERR025544	invasive		1
					ERR025485	carrier		0*
					ERR024854	infection		1
					ERR025538	invasive		1
					ERR025473	infection		1*
					ERR025462	invasive		1
					ERR025464	invasive		1
					ERR025469	invasive		1*
					ERR025629	invasive		1*
					ERR025610	carrier		0*
					ERR025585	invasive		1*
					ERR025103	invasive		1*
					ERR025499	carrier		0*
					ERR025561	carrier		0
					ERR025597	infection		1*
					ERR025495	carrier		0*
					ERR025587	invasive		1*
					ERR025118	invasive		1*
					ERR025104	infection		1*
					ERR025108	infection		1
					ERR025998	invasive		1*
					ERR025641	invasive		1*
					ERR024823	infection		1*
					ERR025504	carrier		0*
					ERR025520	carrier		1*
					ERR025667	invasive		1*
					ERR024828	infection		1*
					ERR024822	infection		1*
					ERR025099	invasive		1*
					ERR025534	invasive		1*
					ERR025601	carrier		0*
					ERR025512	carrier		0*
					ERR025663	invasive		1
					ERR025648	infection		1*
					ERR025498	carrier		0*
					ERR025531	infection		0
					ERR025647	invasive		1*
					ERR025992	invasive		1*
					ERR025594	carrier		1
					ERR025988	infection		1*
					ERR025098	invasive		1*
					ERR025596	infection		1*
					ERR025579	invasive		1
					ERR025599	infection		1*
					ERR025675	invasive		1
					ERR024852	invasive		1*
					ERR025564	carrier		0*
					ERR025479	infection		1*
					ERR025547	carrier		0*
					ERR025540	infection		1*
					ERR025541	infection		1*
					ERR025545	infection		1*
					ERR025548	infection		1*
					ERR025477	carrier		0*
					ERR025486	carrier		0*
					ERR025475	infection		0
					ERR025511	carrier		0*
					ERR025518	carrier		0*
					ERR025645	invasive		1*
					ERR025635	invasive		1*
					ERR025582	invasive		1*
					ERR025140	invasive		1*
					ERR025494	carrier		0*
					ERR024850	infection		1
					ERR025600	infection		1
					ERR024824	invasive		1*
					ERR025997	invasive		1
					ERR025496	carrier		0
					ERR025679	infection		1*
					ERR024838	infection		1*
					ERR024821	infection		1*
					ERR024819	infection		1*
					ERR025609	carrier		1*
					ERR025107	infection		1*
					ERR025581	invasive		1*
					ERR025532	infection		1*
					ERR026001	invasive		1
					ERR025519	carrier		0*
					ERR025980	infection		1*
					ERR025109	infection		1*
					ERR024835	infection		1*
					ERR025990	infection		1
					ERR025674	invasive		1*
					ERR025546	invasive		1*
					ERR025583	invasive		1
					ERR025996	invasive		1*
					ERR025555	carrier		0
					ERR025501	carrier		0*
					ERR024836	infection		1*
					ERR024840	infection		1*
					ERR025465	infection		1*
					ERR025554	carrier		0*
					ERR024818	infection		1*
					ERR025121	invasive		1
					ERR025105	infection		1*
					ERR025483	infection		1
					ERR025478	carrier		0*
					ERR025995	invasive		1*
					ERR025660	invasive		1*
					ERR025633	infection		1
					ERR025676	invasive		1*
					ERR025652	invasive		1*
					ERR025542	invasive		1
					ERR025625	invasive		1*
					ERR024837	infection		1*
					ERR025664	invasive		1
					ERR025665	invasive		1
					ERR025491	carrier		0
					ERR025497	carrier		0*
					ERR024847	invasive		1*
					ERR025543	invasive		1*
					ERR025515	invasive		0

## Sheet: C_difficile
* denotes strains used in model training
azithromycin sensitive isolate
azithromycin resistant isolate
									k-mers in the model
					Strain name	Accession number		Predicted phenotype (Azithromycin resistance)	ermB	Tn6110
					VL_0065	CZYW01000001		0*
					VL_0091	CZZX01000001		0*
					VL_0303	FAHZ01000001		0*
					VL_0233	FAFI01000001		0*
					VL_0073	CZZF01000001		0
					VL_0464	FAOG01000001		0*
					VL_0098	FAAD01000001		0*
					VL_0159	FACJ01000001		0*
					VL_0442	FANJ01000001		0
					VL_0377	FAKZ01000001		0*
					VL_0288	FAHN01000001		0*
					VL_0047	CZXZ01000001		0*
					VL_0346	FAJP01000001		0
					VL_0252	FAGB01000001		0*
					VL_0296	FAHU01000001		0
					VL_0348	FAJS01000001		0*
					VL_0029	CZWY01000001		0*
					VL_0453	FANX01000001		1*
					VL_0064	CZYT01000001		1
					VL_0111	FAAO01000001		0
					VL_0140	FABO01000001		0
					VL_0367	FAKM01000001		0*
					VL_0006	CZXB01000001		0*
					VL_0309	FAII01000001		0*
					VL_0195	FADU01000001		0*
					VL_0332	FAJD01000001		0*
					VL_0218	FAFB01000001		0
					VL_0366	FAKK01000001		0*
					VL_0284	FAHH01000001		0*
					VL_0122	FABQ01000001		0*
					VL_0394	FALP01000001		0
					VL_0028	CZXL01000001		0*
					VL_0372	FAKQ01000001		0*
					VL_0226	FAEY01000001		0*
					VL_0427	FAMU01000001		0*
					VL_0100	FAAH01000001		0*
					VL_0310	FAIG01000001		0*
					VL_0175	FADD01000001		0*
					VL_0031	CZXC01000001		0*
					VL_0038	CZXT01000001		0*
					VL_0463	FAOF01000001		0*
					VL_0376	FAKX01000001		0*
					VL_0426	FAMR01000001		0*
					VL_0430	FAMW01000001		0*
					VL_0165	FACR01000001		0
					VL_0056	CZYP01000001		0*
					VL_0320	FAIQ01000001		0*
					VL_0172	FADA01000001		0*
					VL_0399	FALQ01000001		0*
					VL_0262	FAGJ01000001		0*
					VL_0041	CZXU01000001		0*
					VL_0342	FAJI01000001		0
					VL_0437	FANE01000001		0*
					VL_0279	FAHD01000001		0*
					VL_0441	FANH01000001		0
					VL_0361	FAKG01000001		0
					VL_0382	FAKU01000001		0
					VL_0326	FAIY01000001		0*
					VL_0080	CZZJ01000001		0
					VL_0239	FAFM01000001		0*
					VL_0143	FABW01000001		0*
					VL_0048	CZXX01000001		0*
					VL_0337	FAJG01000001		0*
					VL_0179	FADG01000001		0
					VL_0258	FAGO01000001
					VL_0187	FADO01000001		0*
					VL_0009	CZXK01000001		0*
					VL_0203	FAEF01000001		0*
					VL_0173	FACZ01000001		0
					VL_0443	FANL01000001		0*
					VL_0393	FALL01000001		0*
					VL_0030	CZXF01000001		0*
					VL_0436	FAND01000001		0*
					VL_0183	FADK01000001		0*
					VL_0115	FAAV01000001		0
					VL_0103	FAAG01000001		0*
					VL_0212	FAEM01000001		0
					VL_0315	FAIK01000001		0*
					VL_0253	FAFX01000001		0*
					VL_0445	FANO01000001		0*
					VL_0300	FAIA01000001		0
					VL_0247	FAFW01000001		0*
					VL_0465	FAOE01000001		0*
					VL_0178	FADF01000001		0*
					VL_0409	FAME01000001		0*
					VL_0357	FAKC01000001		0
					VL_0308	FAIF01000001		0*
					VL_0063	CZYV01000001
					VL_0053	CZYL01000001		0*
					VL_0023	CZXH01000001		0*
					VL_0010	CZWS01000001		0*
					VL_0160	FACP01000001		0*
					VL_0163	FACK01000001		0*
					VL_0223	FAFA01000001		0*
					VL_0272	FAGW01000001		0*
					VL_0235	FAFH01000001		0*
					VL_0221	FAEU01000001		0*
					VL_0432	FAMZ01000001		0*
					VL_0297	FAHT01000001		0*
					VL_0273	FAGV01000001		0*
					VL_0298	FAHV01000001		0*
					VL_0380	FALG01000001		0*
					VL_0314	FAIS01000001		0
					VL_0339	FAJK01000001		0*
					VL_0043	CZYF01000001		0*
					VL_0136	FABT01000001		0*
					VL_0397	FALS01000001		0*
					VL_0347	FAJR01000001		0*
					VL_0130	FABI01000001		0*
					VL_0126	FABG01000001		0*
					VL_0072	CZZE01000001		0*
					VL_0206	FAEH01000001		0*
					VL_0037	CZXQ01000001		0*
					VL_0110	FAAQ01000001		0*
					VL_0470	FAOL01000001		0
					VL_0259	FAGF01000001		0*
					VL_0101	FAAF01000001		0
					VL_0232	FAFF01000001		0*
					VL_0033	CZXS01000001		0*
					VL_0144	FABX01000001		0*
					VL_0289	FAHO01000001		0*
					VL_0255	FAGG01000001		0*
					VL_0306	FAIE01000001		0
					VL_0062	CZYR01000001		0
					VL_0360	FAKF01000001		0*
					VL_0040	CZYA01000001		1*
					VL_0051	CZYJ01000001		0*
					VL_0225	FAEZ01000001		0*
					VL_0076	CZZG01000001		0*
					VL_0287	FAHK01000001		0*
					VL_0055	CZYK01000001		0
					VL_0228	FAFC01000001		0*
					VL_0265	FAGQ01000001		0*
					VL_0433	FANA01000001		0*
					VL_0004	CZWZ01000001		1*
					VL_0034	CZYE01000001		0*
					VL_0431	FAMY01000001		0*
					VL_0077	CZZL01000001		0*
					VL_0276	FAGY01000001		1*
					VL_0216	FAEQ01000001		1
					VL_0112	FAAR01000001		1
					VL_0368	FAKO01000001		1*
					VL_0415	FAMH01000001		0*
					VL_0378	FALE01000001		1*
					VL_0469	FAOK01000001		0*
					VL_0324	FAIW01000001		0*
					VL_0458	FANZ01000001		0
					VL_0250	FAGA01000001		0*
					VL_0387	FALC01000001		0
					VL_0404	FALU01000001		0*
					VL_0015	CZXD01000001		0*
					VL_0242	FAFQ01000001		0*
					VL_0281	FAHE01000001		0
					VL_0369	FAKN01000001		1
					VL_0096	FAAC01000001		0
					VL_0401	FALX01000001		0
					VL_0466	FAOH01000001		0*
					VL_0341	FAJH01000001		0
					VL_0001	CZWO01000001		0*
					VL_0027	CZXG01000001		0*
					VL_0307	FAID01000001		0*
					VL_0200	FAEB01000001		0
					VL_0444	FANM01000001		0*
					VL_0097	FAAB01000001		1*
					VL_0078	CZZN01000001		1*
					VL_0113	FAAT01000001		0*
					VL_0147	FABZ01000001		0*
					VL_0254	FAGD01000001		0
					VL_0422	FAMP01000001		0
					VL_0462	FAOD01000001		0
					VL_0085	CZZQ01000001		0*
					VL_0333	FAJA01000001		0*
					VL_0282	FAHG01000001		0*
					VL_0190	FADV01000001		0*
					VL_0070	CZZB01000001		0
					VL_0084	CZZP01000001		0
					VL_0116	FAAU01000001		0
					VL_0170	FACV01000001		0*
					VL_0123	FAAZ01000001		0*
					VL_0045	CZYC01000001		0
					VL_0278	FAHB01000001		0*
					VL_0224	FAEV01000001		0*
					VL_0154	FACH01000001		0
					VL_0413	FAMN01000001		0*
					VL_0087	CZZU01000001		0*
					VL_0133	FABF01000001		0*
					VL_0450	FANT01000001		0
					VL_0351	FAJY01000001		0
					VL_0236	FAFN01000001
					VL_0138	FABN01000001		0*
					VL_0285	FAHJ01000001		0*
					VL_0352	FAJW01000001		0
					VL_0095	FAAA01000001		0*
					VL_0311	FAIH01000001		0*
					VL_0198	FADW01000001		1*
					VL_0456	FANY01000001		1*
					VL_0088	CZZS01000001		1
					VL_0137	FABM01000001		1
					VL_0302	FAHY01000001		1*
					VL_0373	FAKR01000001		1
					VL_0208	FAEI01000001		1*
					VL_0191	FADS01000001		1*
					VL_0194	FADT01000001		1*
					VL_0069	CZZA01000001		1*
					VL_0459	FAOA01000001		1*
					VL_0106	FAAM01000001		1*
					VL_0025	CZWL01000001		1*
					VL_0093	CZZY01000001		1*
					VL_0060	CZYO01000001		1
					VL_0266	FAGM01000001		1
					VL_0411	FAMD01000001		1
					VL_0231	FAFG01000001		0
					VL_0261	FAGI01000001		1
					VL_0152	FACF01000001		0*
					VL_0419	FAMJ01000001		1*
					VL_0227	FAEW01000001		1
					VL_0125	FABP01000001		1
					VL_0322	FAIU01000001		1*
					VL_0406	FALZ01000001		1*
					VL_0219	FAES01000001		1*
					VL_0153	FACG01000001		1*
					VL_0157	FACO01000001		1*
					VL_0243	FAFS01000001		0*
					VL_0117	FACE01000001		0
					VL_0079	CZZI01000001		0
					VL_0392	FALN01000001		1*
					VL_0210	FAEK01000001		0*
					VL_0014	CZWW01000001		0*
					VL_0384	FAKW01000001		0
					VL_0150	FACA01000001		1*
					VL_0364	FAKJ01000001		1*
					VL_0452	FANQ01000001		1*
					VL_0164	FACQ01000001		1
					VL_0185	FADL01000001		1*
					VL_0019	CZXE01000001		1*
					VL_0067	CZYY01000001		1*
					VL_0086	CZZV01000001		1*
					VL_0149	FACD01000001		1*
					VL_0416	FAMK01000001		0*
					VL_0290	FAHP01000001		0
					VL_0083	CZZO01000001		1
					VL_0189	FAGC01000001		0
					VL_0251	FAFZ01000001		0*
					VL_0283	FAHF01000001		0
					VL_0402	FALW01000001		0
					VL_0428	FAMX01000001		0*
					VL_0429	FAMV01000001		0*
					VL_0020	CZXA01000001		0*
					VL_0264	FAGP01000001		0*
					VL_0230	FAFE01000001
					VL_0209	FAEL01000001		0*
					VL_0363	FAKI01000001		0
					VL_0355	FAKA01000001		0*
					VL_0359	FAKD01000001		0*
					VL_0213	FAEJ01000001
					VL_0350	FAJU01000001		1*
					VL_0016	CZXM01000001		1*
					VL_0336	FAJJ01000001		0*
					VL_0294	FAHS01000001		0*
					VL_0418	FAML01000001		1*
					VL_0375	FAKT01000001		1*
					VL_0454	FANS01000001		0*
					VL_0271	FAGT01000001		1
					VL_0312	FAIJ01000001		1*
					VL_0135	FABE01000001		0*
					VL_0267	FAGN01000001		0*
					VL_0168	FACW01000001		0*
					VL_0161	FACN01000001		1*
					VL_0145	FABV01000001		1*
					VL_0155	FACI01000001		0*
					VL_0052	CZYI01000001		0
					VL_0068	CZYZ01000001		1*
					VL_0167	FACU01000001		0*
					VL_0434	FANB01000001		0*
					VL_0304	FAIB01000001		0
					VL_0059	CZYN01000001		0*
					VL_0424	FAMS01000001		0*
					VL_0039	CZXY01000001		0*
					VL_0403	FALV01000001		0*
					VL_0215	FAEP01000001		0*
					VL_0291	FAHL01000001		0*
					VL_0032	CZXP01000001		0*
					VL_0391	FALK01000001		0
					VL_0104	FAAJ01000001		0
					VL_0356	FAKB01000001		0
					VL_0330	FAJB01000001		0*
					VL_0105	FAAK01000001		0
					VL_0365	FAKL01000001		0
					VL_0440	FANI01000001		0
					VL_0058	CZYU01000001		0*
					VL_0328	FAIZ01000001		0*
					VL_0238	FAFK01000001		0*
					VL_0049	CZYG01000001		0*
					VL_0269	FAGS01000001		0*
					VL_0362	FAKH01000001		1*
					VL_0388	FALH01000001		1*
					VL_0331	FAJF01000001		1*
					VL_0319	FAIN01000001		1*
					VL_0323	FAIT01000001		1
					VL_0244	FAFR01000001		1*
					VL_0188	FADN01000001		1*
					VL_0192	FADQ01000001		1*
					VL_0182	FADH01000001		1
					VL_0197	FADZ01000001		1*
					VL_0196	FADY01000001		1
					VL_0217	FAER01000001		1*
					VL_0371	FAKP01000001		0*
					VL_0457	FANW01000001		0*
					VL_0468	FAOJ01000001		0*
					VL_0405	FALY01000001		0*
					VL_0169	FACX01000001		0*
					VL_0127	FABD01000001		0*
					VL_0108	FAAL01000001		0*
					VL_0026	CZWN01000001		0*
					VL_0090	CZZT01000001		1*
					VL_0012	CZWP01000001		1*
					VL_0011	CZWT01000001		1*
					VL_0007	CZXJ01000001		1*
					VL_0013	CZXO01000001		1*
					VL_0003	CZXI01000001		1*
					VL_0002	CZWK01000001		1*
					VL_0128	FABC01000001		1*
					VL_0094	CZZZ01000001		1*
					VL_0132	FABJ01000001		1*
					VL_0092	CZZW01000001		1*
					VL_0022	CZWX01000001		1
					VL_0017	CZWQ01000001		1*
					VL_0018	CZWR01000001		1*
					VL_0021	CZWU01000001
					VL_0057	CZYQ01000001		1*
					VL_0066	CZYX01000001		1*
					VL_0081	CZZK01000001		1*
					VL_0129	FABH01000001		1
					VL_0109	FAAP01000001		1*
					VL_0118	FAAY01000001		1
					VL_0286	FAHI01000001		1
					VL_0295	FAHR01000001		1*
					VL_0180	FADJ01000001		1
					VL_0158	FACS01000001		1*
					VL_0099	FAAE01000001		1*
					VL_0174	FADB01000001		1*
					VL_0199	FADX01000001		1*
					VL_0202	FAED01000001		1*
					VL_0207	FAEG01000001		1*
					VL_0211	FAEN01000001		1
					VL_0201	FAEA01000001		1*
					VL_0220	FAET01000001		1*
					VL_0234	FAFJ01000001		1*
					VL_0246	FAFU01000001		1*
					VL_0268	FAGR01000001		1*
					VL_0277	FAGZ01000001		1*
					VL_0274	FAGX01000001		1*
					VL_0257	FAGE01000001		1
					VL_0270	FAGU01000001		1*
					VL_0248	FAFY01000001		1*
					VL_0229	FAFD01000001		1*
					VL_0280	FAHC01000001		1*
					VL_0240	FAFO01000001		1*
					VL_0263	FAGL01000001
					VL_0275	FAHA01000001		1*
					VL_0256	FAGH01000001		1*
					VL_0305	FAIC01000001		1
					VL_0301	FAHX01000001		1*
					VL_0299	FAHW01000001		1*
					VL_0293	FAHQ01000001		1*
					VL_0316	FAIM01000001		1
					VL_0329	FAJC01000001		1
					VL_0340	FAJM01000001		1*
					VL_0335	FAJL01000001		1*
					VL_0334	FAJE01000001		1
					VL_0327	FAIX01000001		1*
					VL_0325	FAIV01000001		1*
					VL_0407	FAMC01000001		1*
					VL_0385	FALB01000001		1*
					VL_0446	FANK01000001		1*
					VL_0460	FAOB01000001		1*
					VL_0455	FANV01000001		1*
					VL_0344	FAJO01000001		1
					VL_0467	FAOI01000001		1*
					VL_0383	FALF01000001		1*
					VL_0396	FALO01000001		1*
					VL_0408	FAMA01000001		1*
					VL_0390	FALI01000001		1*
					VL_0410	FAMB01000001		1*
					VL_0421	FAMO01000001		1*
					VL_0439	FANG01000001		1*
					VL_0423	FAMQ01000001		1*
					VL_0451	FANR01000001		1*
					VL_0370	FAKS01000001		1*
					VL_0349	FAJV01000001		1*
					VL_0417	FAMI01000001		1*
					VL_0171	FACY01000001		1
					VL_0089	CZZR01000001
					VL_0024	CZXN01000001		1*
					VL_0036	CZXV01000001		1
					VL_0035	CZXR01000001		1*
					VL_0044	CZYB01000001		1
					VL_0042	CZXW01000001		1*
					VL_0050	CZYH01000001		1
					VL_0054	CZYM01000001		1*
					VL_0061	CZYS01000001		1*
					VL_0071	CZZD01000001		1
					VL_0074	CZZC01000001		1*
					VL_0075	CZZH01000001		1
					VL_0114	FAAS01000001		1*
					VL_0119	FAAW01000001		1*
					VL_0107	FAAN01000001		1*
					VL_0082	CZZM01000001		1*
					VL_0148	FACB01000001		1
					VL_0124	FABB01000001		1*
					VL_0121	FABA01000001		1*
					VL_0134	FABK01000001		1
					VL_0139	FABR01000001		1*
					VL_0131	FABL01000001		1*
					VL_0120	FAAX01000001		1*
					VL_0317	FAIO01000001		1
					VL_0321	FAIR01000001		1*
					VL_0338	FAJQ01000001		1*
					VL_0379	FALA01000001		1
					VL_0260	FAGK01000001		1*
					VL_0245	FAFT01000001		1*
					VL_0146	FABY01000001		1*
					VL_0141	FABS01000001		1*
					VL_0142	FABU01000001		1*
					VL_0249	FAFV01000001		1*
					VL_0204	FAEC01000001		1
					VL_0184	FADM01000001		1*
					VL_0151	FACC01000001		1*
					VL_0156	FACM01000001		1*
					VL_0166	FACT01000001		1
					VL_0162	FACL01000001		1*
					VL_0176	FADE01000001		1*
					VL_0177	FADC01000001		1*
					VL_0186	FADP01000001		1*
					VL_0193	FADR01000001		1*
					VL_0222	FAEX01000001		1
					VL_0241	FAFP01000001		1*
					VL_0292	FAHM01000001		1*
					VL_0313	FAIL01000001		1
					VL_0398	FALR01000001		1
					VL_0318	FAIP01000001		1*
					VL_0400	FALT01000001		1*
					VL_0420	FAMM01000001		1*
					VL_0448	FANP01000001		1
					VL_0438	FANF01000001		1
					VL_0435	FANC01000001		1*
					VL_0425	FAMT01000001		1
					VL_0386	FALD01000001		1
					VL_0412	FAMF01000001		1*
					VL_0395	FALM01000001		1*
					VL_0354	FAJX01000001		1*
					VL_0374	FAKV01000001		1*
					VL_0358	FAKE01000001		1*
					VL_0345	FAJT01000001		1*
					VL_0414	FAMG01000001		1
					VL_0461	FAOC01000001		1*
					VL_0389	FALJ01000001		1*
					VL_0381	FAKY01000001		1
					VL_0214	FAEO01000001		1
					VL_0205	FAEE01000001		0*
					VL_0343	FAJN01000001		0*
					VL_0449	FANU01000001		0*
					VL_0005	CZWV01000001		0*
					VL_0008	CZWM01000001		1*
					VL_0447	FANN01000001		1*
					VL_0237	FAFL01000001		0
					VL_0353	FAJZ01000001		0*
